# Supplementary material for: 18S/28S rDNA metabarcoding identifies Cryptosporidium parvum and Blastocystis ST1 as the predominant intestinal protozoa in hospital patients from Changchun, Northeast China
Source: Parasit Vectors. 2025 Sep 24;18:376. doi: 10.1186/s13071-025-07043-z (PMC12462306; doi:10.1186/s13071-025-07043-z)
Supplement: Supplementary file 4 — Additional file 4. Table S4. Fisher’s exact test comparison of three 18S/28S primer pairs for metabarcoding detection of intestinal parasites [file 13071_2025_7043_MOESM4_ESM.xlsx]

## Sheet: Table_S01
Year	PMID	First author	Journal name	Title of article	Host	Host name	Sample type	Methodology	Detected parasites	Parasite group	Location	Region
2025	39636276	Fu X	Biomolecules & biomedicine	Epidemiological survey on prevalence and subtypes distribution of Blastocystis sp. in Southern Guizhou, China.	Human	patiens	feces	PCR	Blastocystis	Protist	Guizhou	Southwest
2025	40260217	Gao ZQ	Frontiers in veterinary science	High prevalence of Blastocystis sp. in farmed sika deer (Cervus nippon) in Northern China.	Animal	deer	feces	PCR	Blastocystis	Protist	Shandong; Jilin, Heilongjiang	East, Northeast
2025	40229945	Xue NY	Foodborne pathogens and disease	Molecular Detection and Genotyping of Blastocystis in Farmed Minks and Raccoon Dogs in Northern China.	Animal	minks; raccoon dogs	feces	PCR	Blastocystis	Protist	Shandong; Hebei; Liaoning, Jilin, Heilongjiang	East, North, Northeast
2025	40046413	Liu S	Frontiers in veterinary science	Prevalence and assemblage distribution of Giardia intestinalis in farmed mink, foxes, and raccoon dogs in northern China.	Animal	minks; raccoon dogs; foxes	feces	PCR	Giardia	Protist	Shandong; Hebei; Liaoning, Jilin, Heilongjiang	East, North, Northeast
2025	40045704	Hu Y	Journal of helminthology	Molecular characterization and prevalence assessment of Durettenema sp. (Nematoda: Trichostrongyloidea) in the great leaf-nosed bats (Hipposideros armiger) in South China.	Animal	bats	feces; tissues	Next-generation sequencing	Durettenema	Helminths	Guangdong	South
2025	39961042	Cui Z	Parasite (Paris, France)	Molecular characterization and subtype analysis of Blastocystis sp. in captive wildlife in Henan, China.	Animal	captive wildlife	feces	PCR	Blastocystis	Protist	Henan	Central
2025	39954393	Xue NY	Veterinary parasitology	Investigation of Cyclospora spp. in farmed fur animals based on PCR-RFLP.	Animal	minks; raccoon dogs; foxes	feces	PCR; RFLP	Cyclospora	Protist	Shandong; Hebei; Liaoning, Jilin, Heilongjiang	East, North, Northeast
2025	39931361	Zhang H	Frontiers in cellular and infection microbiology	Gastrointestinal protozoa in pet cats from Anhui province: prevalence and molecular characterization.	Animal	cats	feces	PCR; microscopy	Cryptosporidium; Giardia; Enterocytozoon; Sarcocystis; Tritrichomonas; Pentatrichomonas; Microsporidium	Protist	Anhui	East
2025	39910570	Zhang ZD	Parasites & vectors	Molecular prevalence and associated risk factors of Entamoeba spp. in donkeys in Shanxi Province, North China.	Animal	donkeys	feces	PCR	Entamoeba	Protist	Shanxi	North
2025	39852894	Wu ZX	Veterinary sciences	First Molecular Identification of Entamoeba spp. in Sheep, Beef Cattle, and Dairy Cattle in Shanxi Province, North China.	Animal	cattle; sheep	feces	PCR	Entamoeba	Protist	Shanxi	North
2025	39515577	Xiao GD	Parasitology international	Emergence of genetic diversity of Enterocytozoon bieneusi from snakes in China.	Animal	snakes	feces	PCR	Enterocytozoon	Protist	Shandong, Jiangsu, Zhejiang, Anhui, Fujian, Jiangxi, Shanghai; Hebei, Beijing, Tianjin, Shanxi, Inner Mongolia; Liaoning, Jilin, Heilongjiang; Guangdong, Guangxi, Hainan; Hunan, Hubei; Chongqing, Sichuan, Guizhou, Yunnan; Shaanxi, Gansu	East, North, Northeast, South, Central, Southwest, Northwest
2025	39838230	Zhao L	Parasitology international	Prevalence and Molecular Characterization of Cryptosporidium spp., Giardia duodenalis and Enterocytozoon bieneusi in Donkeys of Inner Mongolia, Northern China	Animal	donkeys	feces	PCR	Cryptosporidium; Giardia; Enterocytozoon	Protist	Inner Mongolia	North
2025	39985028	Dong Q	BMC veterinary research	Prevalence and genotypic identification of Cryptosporidium spp., Giardia duodenalis and Enterocytozoon bieneusi in farmed ostriches (Struthio camelus) by the Yellow River in Zhengzhou city, central China	Animal	ostriches	feces	PCR	Cryptosporidium; Giardia; Enterocytozoon	Protist	Henan	Central
2025	39728930	An DY	Veterinary sciences	Epidemiology and Molecular Characterization of Entamoeba spp. in Non-Human Primates in Zoos in China	Animal	non-human primates	feces	PCR	Entamoeba	Protist	Hebei, Beijing; Guizhou	North, Southwest
2024	39097254	Zhao W	Acta tropica	Occurrence and multilocus genotyping of Giardia duodenalis in diarrheic and asymptomatic children from South of Zhejiang province in China.	Human	diarrheic and asymptomatic children	feces	PCR	Giardia	Protist	Zhejiang	East
2024	38518835	Guo W	Acta tropica	Epidemiological investigation of Cryptosporidium in children with diarrhea in middle Inner Mongolia, China.	Human	diarrhea children	feces	PCR	Cryptosporidium	Protist	Inner Mongolia	North
2024	40206838	Mo Z	One health (Amsterdam, Netherlands)	A one health study on phylogenetics and risk of pathogenic intestinal parasites at a ranch in Inner Mongolia.	Both	cattle ranch workers; cattle	feces; water; soil	PCR	Giardia; Cryptosporidium; Enterocytozoon	Protist	Inner Mongolia	North
2024	39383620	He L	Comparative immunology, microbiology and infectious diseases	Occurrence and molecular characterization of Giardia spp. in snakes from China.	Animal	snakes	feces	PCR	Giardia	Protist	Shandong, Jiangsu, Zhejiang, Anhui, Fujian, Jiangxi, Shanghai; Hebei, Beijing, Tianjin, Shanxi, Inner Mongolia; Liaoning, Jilin, Heilongjiang; Guangdong, Guangxi, Hainan; Hunan, Hubei; Chongqing, Sichuan, Guizhou, Yunnan; Shaanxi, Gansu	East, North, Northeast, South, Central, Southwest, Northwest
2024	39335241	Xiao HD	Animals: an open access journal from MDPI	First Molecular Detection and Genetic Characterization of Tetratrichomonas buttreyi and Pentatrichomonas hominis in Donkeys in Shanxi Province, China.	Animal	donkeys	feces	PCR	Tetratrichomonas; Pentatrichomonas	Protist	Shanxi	North
2024	39173243	Xue NY	Research in veterinary science	Existence of Blastocystis infection in bar-headed goose (Anser indicus).	Animal	geese	feces	PCR	Blastocystis	Protist	Sichuan, Guizhou; Gansu	Southwest, Northwest
2024	39071781	Gao ZQ	Frontiers in veterinary science	Prevalence and subtypes of Blastocystis in wild rodents from three provinces in China.	Animal	rodents	feces	PCR	Blastocystis	Protist	Hunan; Yunnan, Guangxi	Central, Southwest, South
2024	38987757	Wang Y	BMC veterinary research	Molecular characterization and zoonotic potential of Entamoeba spp., Enterocytozoon bieneusi and Blastocystis from captive wild animals in northwest China.	Animal	captive wildlife	feces	PCR	Blastocystis; Enterocytozoon; Entamoeba	Protist	Shaanxi	Northwest
2024	38929427	Xiao HD	Animals: an open access journal from MDPI	Prevalence and Genetic Characterization of Giardia duodenalis and Blastocystis spp. in Black Goats in Shanxi Province, North China: From a Public Health Perspective.	Animal	goats	feces	PCR	Blastocystis; Giardia	Protist	Shanxi	North
2024	38912917	Liu L	Parasite (Paris, France)	Molecular investigation of Blastocystis sp. infections in wild rodents from the Inner Mongolian Autonomous Region and Liaoning province, China: High prevalence and dominance of ST4.	Animal	rodents	feces	PCR	Blastocystis	Protist	Liaoning, Inner Mongolia	Northeast, North
2024	38891682	Gao JF	Animals: an open access journal from MDPI	Prevalence and Molecular Characterization of Cryptosporidium spp., Giardia duodenalis, and Enterocytozoon bieneusi in Cattle in Heilongjiang Province, Northeast China.	Animal	cattle	feces	PCR	Giardia; Cryptosporidium; Enterocytozoon	Protist	Heilongjiang	Northeast
2024	38819296	Yu M	Parasite (Paris, France)	Metabarcoding of protozoa and helminth in black-necked cranes: a high prevalence of parasites and free-living amoebae.	Animal	cranes	feces	metabarcoding; Next-generation sequencing	Eimeria; Tetratrichomonas; Echinostoma; Posthodiplostomum; Euryhelmis; Eucoleus; Halomonhystera	Protist, Helminths	Yunnan	Southwest
2024	38755395	Zhao Q	Scientific reports	Cryptosporidium spp. in large-scale sheep farms in China: prevalence and genetic diversity.	Animal	sheep	feces; environmental samples; water	PCR	Cryptosporidium	Protist	Jiangxi; Tianjin, Inner Mongolia; Heilongjiang; Henan; Ningxia	East, North, Northeast, Central, Northwest
2024	38604548	Yu M	International journal for parasitology	Epidemiological investigation of Entamoeba in wild rhesus macaques in China: A novel ribosomal lineage and genetic differentiation of Entamoeba nuttalli.	Animal	rhesus	feces	PCR	Entamoeba	Protist	Sichuan	Southwest
2024	38565798	Wang MY	Veterinary research communications	Prevalence and molecular characterization of Cryptosporidium spp., Enterocytozoon bieneusi, and Giardia duodenalis in dairy cattle in Ningxia, northwestern China.	Animal	cattle	feces	PCR	Giardia; Cryptosporidium; Enterocytozoon	Protist	Ningxia	Northwest
2024	38539951	An D	Animals: an open access journal from MDPI	Epidemiology and Molecular Characterization of Zoonotic Gastrointestinal Protozoal Infection in Zoo Animals in China.	Animal	captive wildlife	feces	PCR	Blastocystis; Giardia; Cryptosporidium; Enterocytozoon	Protist	Hebei, Beijing; Guizhou	North, Southwest
2024	38530212	Ma PP	Parasite (Paris, France)	Prevalence of intestinal trichomonads in captive non-human primates in China.	Animal	non-human primates	feces	PCR	Trichomitopsis; Pentatrichomonas; Tetratrichomonas	Protist	Yunnan	Southwest
2024	38522492	Sun Y	Microbial pathogenesis	Genetic characteristics of Blastocystis sp. in cattle from Hebei Province, China.	Animal	cattle	feces	PCR	Blastocystis	Protist	Hebei	North
2024	38457002	Zhao L	Molecular biology reports	First report of Giardia duodenalis in dairy cattle and beef cattle in Shanxi, China.	Animal	cattle	feces	PCR	Giardia	Protist	Shanxi	North
2024	38403046	Duan JX	Parasitology international	Occurrence and genotypic identification of Blastocystis sp., Enterocytozoon bieneusi, and Giardia duodenalis in dairy cattle in Heilongjiang Province, China.	Animal	cattle	feces	PCR	Blastocystis; Giardia; Enterocytozoon	Protist	Heilongjiang	Northeast
2024	38263530	Zhang S	Parasitology research	Prevalence and genotype/subtype distribution of Enterocytozoon bieneusi and Blastocystis in donkeys in Shanxi Province, north China.	Animal	donkeys	feces	PCR	Blastocystis; Enterocytozoon	Protist	Shanxi	North
2024	38243024	Zhao Q	Parasitology research	Molecular detection and genetic characteristics of Giardia duodenalis in dairy cattle from large-scale breeding farms in Xinjiang, China.	Animal	cattle	feces	PCR	Giardia	Protist	Xinjiang	Northwest
2024	38528567	Hao YR	Parasites & vectors	Molecular characterization and zoonotic potential of Cryptosporidium spp. and Giardia duodenalis in humans and domestic animals in Heilongjiang Province, China	Both	rural residents; domestic animals	feces	PCR	Giardia; Cryptosporidium	Protist	Heilongjiang	Northeast
2024	38829429	Li P	Parasitology research	Molecular detection of Cryptosporidium in Alpine musk deer (Moschus chrysogaster) in Gansu Province, Northwest China	Animal	deer	feces	PCR	Cryptosporidium	Protist	Gansu	Northwest
2024	38985357	Li M	Parasitology research	Molecular characterizations of Cryptosporidium spp. in brown rat (Rattus norvegicus) from an animal feedlot in Xinjiang, China	Animal	rats	feces	PCR	Cryptosporidium	Protist	Xinjiang	Northwest
2023	37715083	Han N	Parasitology research	Genetic characteristics of Blastocystis sp. ST3 at the genome level in the Chinese population.	Human	local residents	feces	PCR	Blastocystis	Protist	Beijing, Jiangsu, Henan, Sichuan	North, East, Central, Southwest
2023	36478629	Mei X	The Journal of eukaryotic microbiology	Molecular prevalence and subtypes distribution of Blastocystis sp. among outpatients and inpatients in north and south areas of Henan Province, China.	Human	patiens	feces	PCR	Blastocystis	Protist	Henan	Central
2023	38040997	Zhang Z	Parasitology research	Prevalence and sequence diversity of Balantioides coli in pigs in Xinjiang, China.	Animal	pigs	feces	PCR	Balantioides	Protist	Xinjiang	Northwest
2023	38015007	Song YF	Parasite (Paris, France)	First report of prevalence and assemblage analysis of Giardia duodenalis in pigs from Guangxi Zhuang Autonomous Region, southern China.	Animal	pigs	feces	PCR	Giardia	Protist	Guangxi	South
2023	37760332	Liang Y	Animals: an open access journal from MDPI	Molecular Identification and Genotyping of Cryptosporidium spp. and Blastocystis sp. in Cattle in Representative Areas of Shanxi Province, North China.	Animal	cattle	feces	PCR	Blastocystis; Cryptosporidium	Protist	Shanxi	North
2023	37760242	Wei CN	Animals: an open access journal from MDPI	Prevalence and Genetic Characterization of Blastocystis in Sheep and Pigs in Shanxi Province, North China: From a Public Health Perspective.	Animal	sheep; pigs	feces	PCR	Blastocystis	Protist	Shanxi	North
2023	37174568	Yang JF	Animals: an open access journal from MDPI	Molecular Epidemiological Investigation of Cyclospora spp. in Holstein Cattle in Partial Areas of the Yunnan Province, China.	Animal	cattle	feces	PCR	Cyclospora	Protist	Yunnan	Southwest
2023	37106853	Li G	Animals: an open access journal from MDPI	Male-Biased Parasitism of Brandt's Voles (Lasiopodomys brandtii) in Inner Mongolia, China.	Animal	rodent	feces	microscopy	Syphacia; Aspiculuris; Trichostrongylidae; Schizorchis; Hymenolepis; Echinostomatidae	Helminths	Inner Mongolia	North
2023	36947937	Yang F	Protist	Prevalence and Subtype Distribution of Blastocystis in Tibetan Sheep in Qinghai Province, Northwestern China.	Animal	sheep	feces	PCR	Blastocystis	Protist	Qinghai	Northwest
2023	36932438	Yu M	Parasites & vectors	Extensive prevalence and significant genetic differentiation of Blastocystis in high- and low-altitude populations of wild rhesus macaques in China.	Animal	rhesus	feces	PCR	Blastocystis	Protist	Sichuan, Chongqing; Guangxi	Southwest, South
2023	36897380	Zhang M	Parasitology research	First identification of Blastocystis sp. subtypes in Rex rabbits in China.	Animal	rabbits	feces	PCR	Blastocystis	Protist	Henan	Central
2023	36700707	Zhao Q	Parasite (Paris, France)	Giardia duodenalis in Hu sheep: occurrence and environmental contamination on large-scale housing farms.	Animal	sheep	feces; environmental samples;	PCR	Giardia	Protist	Henan	Central
2023	36683961	Zhang K	One health (Amsterdam, Netherlands)	First detection of Blastocystis sp. in migratory whooper swans (Cygnus cygnus) in China.	Animal	swans	feces	PCR	Blastocystis	Protist	Henan	Central
2023	36739387	Jiang YY	Parasites & vectors	Molecular identification and genetic characteristics of Cryptosporidium spp., Giardia duodenalis, and Enterocytozoon bieneusi in human immunodeficiency virus/acquired immunodeficiency syndrome patients in Shanghai, China	Human	HIV patients	feces	PCR	Cryptosporidium, Giardia, Enterocytozoon	Protist	Shanghai	East
2023	38098673	Cai WM	Frontiers in Microbiology	Prevalence and risk factors associated with gastrointestinal parasites in goats (Capra hircus) and sheep (Ovis aries) from three provinces of China	Animal	goats; sheep	feces	microscopy	Eimeria; Moniezia, Strongyloides, Bunostomum, Trichostrongylidae, Trichuris, Nematodirus, Dicrocoelium, Paramphistomum, Fasciola	Protist; Helminths	Jiangsu, Shaanxi, Hunan	East, Northwest, Central
2023	37455102	Peng Y	Zhongguo xue xi chong bing fang zhi za zhi = Chinese journal of schistosomiasis	[Prevalence of parasitic infections in human stool samples from a hospital in Chenzhou City of Hunan Province]	Human	patients	feces	microscopy	Blastocystis, Giardia, Dientamoeba, Endolimax, Iodamoeba, Trichomonas; Strongyloides	Protist; Helminths	Hunan	Central
2023	37634027	Zhao L	Scientific reports	Prevalence and molecular characterization of Giardia duodenalis in dairy cattle in Central Inner Mongolia, Northern China	Animal	cattle	feces	PCR	Giardia	Protist	Inner Mongolia	North
2022	36846028	Wang L	Journal of veterinary research	Prevalences and Characteristics of Trichuris Spp. Infection in Sheep in Pastoral Areas of the Tianshan, Xinjiang, China.	Animal	sheep	feces; tissues	PCR; microscopy	Trichuris	Helminths	Xinjiang	Northwest
2022	36558854	Chen Q	Pathogens (Basel, Switzerland)	Investigation of Parasitic Nematodes Detected in the Feces of Wild Carnivores in the Eastern Qinghai-Tibet Plateau, China.	Animal	wild carnivores	feces	PCR	Uncinaria; Toxascaris; Crenosoma; Parapharyngodon; Oesophagostomum; Aspiculuris; Mastophorus; Nematodirus; Muellerius; Molineus	Helminths	Qinghai	Northwest
2022	36458581	Su C	Folia parasitologica	Prevalence and molecular subtyping of Blastocystis sp. in rabbits in Henan, Central China.	Animal	rabbits	feces	PCR	Blastocystis	Protist	Henan	Central
2022	36428376	Zhao FR	Animals: an open access journal from MDPI	Molecular Detection and Multilocus Genotyping of Giardia duodenalis in Pigs in Fujian Province, Southeastern China.	Animal	pigs	feces	PCR	Giardia	Protist	Fujian	East
2022	36364990	Zhang X	Pathogens (Basel, Switzerland)	Prevalence of Intestinal Parasites in Dog Faecal Samples from Public Environments in Qinghai Province, China.	Animal	dogs	tissues	PCR	Giardia; Cryptosporidium; Taenia; Toxocara; Echinococcus; Dipylidium; Mesocestoides; Trichuris; Ancylostoma	Protist, Helminths	Qinghai	Northwest
2022	35986411	Li J	Infectious diseases of poverty	A relatively high zoonotic trematode prevalence in Orientogalba ollula and the developmental characteristics of isolated trematodes by experimental infection in the animal model.	Animal	snails	tissue	PCR; microscopy	Echinostoma; Australapatemon; Hypoderaeum; Pharyngostomum	Helminths	Guangxi	South
2022	35883363	Yang J	Animals: an open access journal from MDPI	Seasonal Prevalence of Gastrointestinal Parasites in Macaques (Macaca thibetana) at Mount Emei Scenic Area in China.	Animal	macaques	feces	microscopy	Entamoeba; Sphaerozoum; Blastocysts; Balantidium; Gongylonema; Trematoda; Cestoda; Ascaris; Enterobius; Ancylostoma; Physaloptera	Protist, Helminths	Sichuan	Southwest
2022	35842437	Xu J	Scientific reports	Genotyping and subtyping of Cryptosporidium spp. and Giardia duodenalis isolates from two wild rodent species in Gansu Province, China.	Animal	rhesus	feces; tissues	PCR	Giardia; Cryptosporidium	Protist	Gansu	Northwest
2022	35686142	Sui Y	One health (Amsterdam, Netherlands)	Prevalence and genetic diversity of Giardia duodenalis in pet dogs from Zhengzhou, central China and the association between gut microbiota and fecal characteristics during infection.	Animal	dogs	feces	PCR	Giardia	Protist	Henan	Central
2022	35625501	Zou Y	Biology	Echinococcosis Is Associated with the Increased Prevalence of Intestinal Blastocystis Infection in Tibetans and Host Susceptibility to the Blastocystis in Mice.	Human	hydatid disease patients and healthy controls	feces	PCR	Blastocystis	Protist	Qinghai	Northwest
2022	35655211	Cai W	BMC veterinary research	A new Eimeria coccidian species (Apicomplexa: Eimeriidae) from Père David's deer (Elaphurus davidianus Milne-Edwards, 1866) in Dafeng Milu National Nature Reserve in Jiangsu Province, eastern China.	Animal	deer	feces	PCR	Eimeria	Protist	Jiangsu	East
2022	35007363	Su C	The Journal of eukaryotic microbiology	Prevalence and molecular subtyping of Blastocystis in domestic pigeons in Henan Province, Central China.	Animal	pigeons	feces	PCR	Blastocystis	Protist	Henan	Central
2022	36337200	Heng ZJ	Frontiers in veterinary science	Prevalence and multilocus genotyping of Giardia duodenalis in Holstein cattle in Yunnan, China	Animal	cattle	feces	PCR	Giardia	Protist	Yunnan	Southwest
2022	35899055	Li DF	Frontiers in cellular and infection microbiology	First Characterization and Zoonotic Potential of Cryptosporidium spp. and Giardia duodenalis in Pigs in Hubei Province of China	Animal	pigs	feces	PCR	Giardia; Cryptosporidium	Protist	Hubei	Central
2022	36175887	Wang PL	Veterinary research communications	Genotyping of Cryptosporidium spp., Giardia duodenalis and Enterocytozoon bieneusi from sheep and goats in China	Animal	sheep, goats	feces	PCR	Cryptosporidium, Giardia, Enterocytozoon	Protist	Henan; Liaoning, Jilin; Qinghai, Gansu; Jiangsu; Guizhou; Hainan	Central, Northeast, Northwest, East, Southwest, South
2022	35233676	Cai Y	Parasitology research	Molecular characterization of Cryptosporidium spp. and Giardia duodenalis in pet dogs in Xinjiang, China	Animal	dogs	feces	PCR	Giardia; Cryptosporidium	Protist	Xinjiang	Northwest
2021	34354101	Xu N	Scientific reports	Prevalence and genetic characteristics of Blastocystis hominis and Cystoisospora belli in HIV/AIDS patients in Guangxi Zhuang Autonomous Region, China.	Human	HIV patients	feces	PCR	Blastocystis; Cystoisospora	Protist	Guangxi	South
2021	34944164	Xie SC	Animals: an open access journal from MDPI	Molecular Detection and Genotyping of Enterocytozoon bieneusi in Black Goats (Capra hircus) in Yunnan Province, Southwestern China.	Animal	goats	feces	PCR	Enterocytozoon	Protist	Yunnan	Southwest
2021	34780292	Wang X	Vector borne and zoonotic diseases (Larchmont, N.Y.)	Molecular Characterization of Blastocystis from Beef Cattle in Northeastern China.	Animal	cattle	feces	PCR	Blastocystis	Protist	Liaoning, Jilin, Heilongjiang	Northeast
2021	34660752	Li J	Frontiers in veterinary science	Risk Evaluation of Pathogenic Intestinal Protozoa Infection Among Laboratory Macaques, Animal Facility Workers, and Nearby Villagers From One Health Perspective.	Both	animal facility workers; nearby villagers; macaques	feces	PCR	Enterocytozoon; Cyclospora; Cryptosporidium; Giardia	Protist	Guangxi	Southwest
2021	34740045	Sui Y	Research in veterinary science	Molecular detection and genotyping of Enterocytozoon bieneusi in captive foxes in Xinxiang, Central China and its impact on gut bacterial communities.	Animal	foxes	feces	PCR	Enterocytozoon	Protist	Henan	Central
2021	34660346	Geng HL	Frontiers in cellular and infection microbiology	The Presence of Blastocystis in Tibetan Antelope (Pantholops hodgsonii).	Animal	Antelope	feces	PCR	Blastocystis	Protist	Tibet	Northwest
2021	34578141	Wang YG	Pathogens (Basel, Switzerland)	Molecular Investigation of Zoonotic Intestinal Protozoa in Pet Dogs and Cats in Yunnan Province, Southwestern China	Animal	dogs; cats	feces	PCR	Giardia; Enterocytozoon; Cryptosporidium	Protist	Yunnan	Southwest
2021	34160284	Ma N	Vector borne and zoonotic diseases (Larchmont, N.Y.)	Detection of Point Prevalence and Assemblages of Giardia spp. in Dairy Calves and Sika Deer, Northeast China.	Animal	cattle; deer	feces	PCR	Giardia	Protist	Liaoning, Jilin, Heilongjiang; Inner Mongolia	Northeast, North
2021	33987777	Liu X	Veterinary research communications	First report of Blastocystis infection in Pallas's squirrels (Callosciurus erythraeus) in China.	Animal	squirrels	feces	PCR	Blastocystis	Protist	Sichuan	Southwest
2021	33884491	Gao WW	Parasitology research	First report of Eimeria and Entamoeba infection in alpacas (Vicugna pacos) in Shanxi Province, northern China.	Animal	alpacas	feces	PCR	Entamoeba; Eimeria	Protist	Shanxi	North
2021	33415392	Jian Y	Parasitology research	Occurrence of Cryptosporidium and Giardia in wild birds from Qinghai Lake on the Qinghai-Tibetan Plateau, China.	Animal	birds	feces	PCR	Giardia; Cryptosporidium	Protist	Qinghai	Northwest
2021	33321222	Zhang Q	Parasitology international	Blastocystis infection and subtype distribution in domestic animals in the Qinghai-Tibetan Plateau Area (QTPA) in China: A preliminary study.	Animal	domestic animals	feces	PCR	Blastocystis	Protist	Qinghai, Tibetl; Yunnan	Northwest; Southwest
2021	34722349	Liu XH	Frontiers in cellular and infection microbiology	Foodborne Parasites Dominate Current Parasitic Infections in Hunan Province, China	Human	patients	feces, blood	microscopy; IHA; ELISA	Toxoplasma; Trichinella, Hookworm, Ascaris, Enterobius, Fasciolopsis, Taenia	Protist; Helminths	Hunan	Central
2021	33170090	Gong XQ	Vector borne and zoonotic diseases (Larchmont, N.Y.)	Detection of Intestinal Parasites and Genetic Characterization of Enterocytozoon bieneusi in Hedgehogs from China.	Animal	hedgehogs	feces	PCR	Blastocystis; Cryptosporidium; Enterocytozoon	Protist	Hubei	Central
2021	33615408	Li S	Parasitology research	Prevalence and multilocus genotyping of Cryptosporidium spp. in cattle in Jiangxi Province, southeastern China	Animal	cattle	feces	PCR	Cryptosporidium	Protist	Jiangxi	East
2020	32590971	Wang C	BMC pediatrics	The application research of xTAG GPP multiplex PCR in the diagnosis of persistent and chronic diarrhea in children.	Human	children	feces	PCR	Entamoeba; Cryptosporidium	Protist	Jiangsu	East
2020	32231739	Zhang N	Journal of Cancer	Prevalence and Genotyping of Cryptosporidium parvum in Gastrointestinal Cancer Patients.	Human	gastrointestinal cancer patients	feces	PCR	Cryptosporidium	Protist	Jilin	Northeast
2020	31910816	Xu N	BMC infectious diseases	First report of Cryptosporidium viatorum and Cryptosporidium occultus in humans in China, and of the unique novel C. viatorum subtype XVaA3h.	Human	humans	feces	PCR	Cryptosporidium	Protist	Guangxi	Southwest
2020	33082394	Liao S	Scientific reports	Occurrence and genotypes of Cryptosporidium spp., Giardia duodenalis, and Blastocystis sp. in household, shelter, breeding, and pet market dogs in Guangzhou, southern China.	Animal	dogs	feces	PCR	Blastocystis; Giardia; Cryptosporidium	Protist	Guangdong	South
2020	32695797	Feng S	Frontiers in veterinary science	Molecular Characterization of Cryptosporidium spp. in Brandt's Vole in China.	Animal	voles	feces	PCR	Cryptosporidium	Protist	Inner Mongolia	North
2020	32571322	Deng L	BMC veterinary research	First identification and genotyping of Enterocytozoon bieneusi and Encephalitozoon spp. in pet rabbits in China.	Animal	rabbits	feces	PCR	Enterocytozoon; Encephalitozoon	Protist	Sichuan	Southwest
2020	32334094	Peng JJ	Parasitology international	Prevalence and multilocus genotyping of Giardia duodenalis in Tan sheep (Ovis aries) in northwestern China.	Animal	sheep	feces	PCR	Giardia	Protist	Ningxia	Northwest
2020	32272216	Li K	Microbial pathogenesis	Prevalence and molecular characterization of Cryptosporidium spp. in yaks (Bos grunniens) in Naqu, China.	Animal	yaks	feces; serum	PCR; ELISA	Cryptosporidium	Protist	Tibet	Northwest
2020	32083107	Cao S	Frontiers in veterinary science	Prevalence and Genetic Characterization of Cryptosporidium, Giardia and Enterocytozoon in Chickens From Ezhou, Hubei, China.	Animal	chickens	feces	PCR	Cryptosporidium; Giardia; Enterocytozoon	Protist	Hubei	Central
2020	31919578	Qi M	Parasitology research	Prevalence and multilocus analysis of Giardia duodenalis in racehorses in China.	Animal	horses	feces	PCR	Giardia	Protist	Jilin; Beijing, Hebei, Shanxi; Shanghai, Zhejiang, Jiangsu; Guangdong; Sichuan; Ningxia, Xinjiang; Hubei	Northeast, North, East, South, Southwest, Northwest, Central
2020	31773309	Tao WF	Parasitology research	Molecular detection of Cryptosporidium and Enterocytozoon bieneusi in dairy calves and sika deer in four provinces in Northern China.	Animal	cattle; deer	feces	PCR	Cryptosporidium; Enterocytozoon	Protist	Liaoning, Jilin, Heilongjiang; Inner Mongolia	Northeast, North
2020	32656656	Li YH	Parasitology research	Molecular characterization of Balantioides coli in pigs from Shaanxi province, northwestern China	Animal	pigs	feces	PCR	Balantioides	Protist	Shaanxi	Northwest
2020	32302039	Hou ZJ	Integrative zoology	An initial coprological survey of parasitic fauna in the wild Amur leopard (Panthera pardus orientalis)	Animal	leopards	feces	microscopy	Cystoisospora; Toxocara, Eucoleus, Aonchotheca, Spirometra, Taenia	Protist, Helminths	Heilongjiang	Northeast
2019	31730024	Yu F	Parasites & vectors	Molecular characterization of three intestinal protozoans in hospitalized children with different disease backgrounds in Zhengzhou, central China.	Human	children	feces	PCR	Cryptosporidium; Giardia; Enterocytozoon	Protist	Henan	Central
2019	31713377	Chen WQ	Zhongguo xue xi chong bing fang zhi za zhi = Chinese journal of schistosomiasis	[Prevalence and influencing factors of intestinal parasitic diseases among rural children in Henan Province].	Human	children	feces	microscopy	Ascaris, Enterobius, Clonorchis, Endolimax, Giardia, Blastocystis, Entamoeba, Iodamoeba	Protist; Helminths	Henan	Central
2019	31343971	Gong B	Parasite (Paris, France)	Prevalence and subtype distribution of Blastocystis in ethnic minority groups on both sides of the China-Myanmar border, and assessment of risk factors.	Human	Yao people (China); Wa people (Myanmar)	feces	PCR	Blastocystis	Protist	Yunnan (China); Shan (Myanmar)	Southwest
2019	31291911	Dai Y	BMC infectious diseases	Prevalence of intestinal helminth infections in Jiangsu Province, eastern China; a cross-sectional survey conducted in 2015.	Human	rural and urban residents	feces	microscopy	Ancylostoma; Ascaris	Helminths	Jiangsu	East
2019	31338292	Zhao W	International journal for parasitology. Parasites and wildlife	Cryptosporidium spp. in wild rats (Rattus spp.) from the Hainan Province, China: Molecular detection, species/genotype identification and implications for public health.	Animal	rats	feces	PCR	Cryptosporidium	Protist	Hainan	South
2019	31084658	Liu H	Parasitology	Prevalence and multilocus genotyping of potentially zoonotic Giardia duodenalis in pigs in Shanghai, China.	Animal	pigs	feces	PCR	Giardia	Protist	Shanghai	East
2019	31079254	Zhang HJ	Parasitology research	First report of Giardia duodenalis genotypes in Zangxiang pigs from China.	Animal	pigs	feces	PCR	Giardia	Protist	Shaanxi, Qinghai	Northwest
2019	30867035	Chen D	Parasites & vectors	Occurrence and multilocus genotyping of Giardia duodenalis in black-boned sheep and goats in southwestern China.	Animal	sheep; goats	feces	PCR	Giardia	Protist	Yunnan	Southwest
2019	30654832	Feng YY	Parasites & vectors	Prevalence and genotypic identification of Cryptosporidium spp., Giardia duodenalis and Enterocytozoon bieneusi in pre-weaned dairy calves in Guangdong, China	Animal	cattle	feces	PCR	Giardia; Cryptosporidium; Enterocytozoon	Protist	Guangdong	South
2019	31730490	Qin SY	Veterinary research communications	Prevalence of gastrointestinal parasites in free-range yaks (Bos grunniens) in Gansu Province, Northwest China	Animal	yaks	feces	microscopy	Eimeria; Strongylidae, Trichuris, Strongyloides, Nematodirus	Protist, Helminths	Gansu	Northwest
2019	31071320	Li N	International journal for parasitology	Outbreak of cryptosporidiosis due to Cryptosporidium parvum subtype IIdA19G1 in neonatal calves on a dairy farm in China	Animal	cattle	feces	PCR	Cryptosporidium	Protist	Jiangsu	East
2018	31014884	Pan W	Veterinary parasitology, regional studies and reports	Prevalence and genotypes of Giardia lamblia from stray dogs and cats in Guangdong, China.	Animal	dogs; cats	feces	PCR; microscopy	Giardia	Protist	Guangdong	South
2018	30406136	Xie SC	BioMed research international	Occurrence and Multilocus Genotyping of Giardia duodenalis in Yunnan Black Goats in China.	Animal	goats	feces	PCR	Giardia	Protist	Yunnan	Southwest
2018	30236164	Ma X	Parasites & vectors	First report of Giardia duodenalis infection in bamboo rats.	Animal	rats	feces	PCR	Giardia	Protist	Hunan	Central
2018	29960222	Gui D	The Science of the total environment	Potential association between exposure to legacy persistent organic pollutants and parasitic body burdens in Indo-Pacific finless porpoises from the Pearl River Estuary, China.	Animal	Neophocaena phocaenoides	tissues	necropsy; microscopy	Halocercus, Cystidicola, Anisakis	Helminths	Guangdong	South
2018	29935890	Li WC	Acta tropica	First report on the occurance of intestinal Entamoeba spp. In pigs In China.	Animal	pigs	feces	PCR	Entamoeba	Protist	Anhui	East
2018	29580897	Jiang J	Journal of infection and public health	Prevalence and risk factors of Giardia duodenalis in domestic rabbbits (Oryctolagus cuniculus) in Jilin and Liaoning province, northeastern China.	Animal	rabbits	feces	PCR; microscopy	Giardia	Protist	Liaoning; Jilin;	Northeast
2018	29545152	Yin YL	Acta tropica	Prevalence and multi-locus genotyping of Giardia duodenalis from goats in Shaanxi province, northwestern China.	Animal	goats	feces	PCR; microscopy	Giardia	Protist	Shaanxi	Northwest
2018	29329622	Jian Y	Veterinary parasitology	Prevalence and molecular characterization of Giardia duodenalis in cattle and sheep from the Qinghai-Tibetan Plateau Area (QTPA), northwestern China.	Animal	cattle; sheep	feces	PCR	Giardia	Protist	Qinghai	Northwest
2018	29177580	Yang Z	Parasitology research	Molecular detection and genetic characterizations of Cryptosporidium spp. in farmed foxes, minks, and raccoon dogs in northeastern China.	Animal	minks; raccoon dogs; foxes	feces	PCR	Cryptosporidium	Protist	Liaoning, Jilin, Heilongjiang	Northeast
2018	29150700	Yu Z	Parasitology research	Prevalence of intestinal parasites in companion dogs with diarrhea in Beijing, China, and genetic characteristics of Giardia and Cryptosporidium species.	Animal	dogs	feces	PCR; microscopy	Giardia; Cryptosporidium; Cystoisospora; Toxocara; Trichuris; Dipylidium	Protist; Helminths	Beijing	North
2018	30178744	Zhong ZJ	Parasite (Paris, France)	Occurrence and genotyping of Giardia duodenalis and Cryptosporidium in pre-weaned dairy calves in central Sichuan province, China	Animal	cattle	feces	PCR	Giardia; Cryptosporidium	Protist	Sichuan	Southwest
2017	33593033	Dang Z	Tropical biomedicine	An epidemiological survey of echinococcosis in intermediate and definitive hosts in Qinghai Province, China.	Both	local residents; yaks; sheep; dogs; foxes	feces; serum; tissues	Antibody test; B-ultrasound; X-ray; necropsy; PCR	Echinococcus	Helminths	Qinghai	Northwest
2017	28284996	Wang T	Infection, genetics and evolution: journal of molecular epidemiology and	First survey of Cryptosporidium, Giardia and Enterocytozoon in diarrhoeic children from Wuhan, China.	Human	children	feces	PCR	Giardia; Cryptosporidium; Enterocytozoon	Protist	Hubei	Central
2017	28126012	Yang Y	Infectious diseases of poverty	Prevalence of and risk factors associated with Cryptosporidium infection in an underdeveloped rural community of southwest China.	Human	rural residents	feces	microscopy	Cryptosporidium	Protist	Sichuan	Southwest
2017	29261753	Deng L	PloS one	Prevalence and molecular characterization of Giardia intestinalis in racehorses from the Sichuan province of southwestern China.	Animal	horses	feces	PCR	Giardia	Protist	Sichuan	Southwest
2017	29070070	Fan Y	Parasites & vectors	Molecular investigation of Cryptosporidium and Giardia in pre- and post-weaned calves in Hubei Province, China.	Animal	cattle	feces	PCR	Giardia; Cryptosporidium	Protist	Hubei	Central
2017	28969778	Zhu W	Veterinary parasitology	First report of Blastocystis infections in cattle in China.	Animal	cattle	feces	PCR	Blastocystis	Protist	Heilongjiang	Northeast
2017	28864325	Song JK	Acta tropica	First genotyping of Blastocystis sp. in dairy, meat, and cashmere goats in northwestern China.	Animal	goats	feces	PCR	Blastocystis	Protist	Shaanxi	Northwest
2017	28770713	Zhang Y	Parasite (Paris, France)	Detection and multilocus genotyping of Giardia duodenalis in dogs in Sichuan province, China.	Animal	dogs	feces	PCR	Giardia	Protist	Sichuan	Southwest
2017	28274278	Tan L	Parasites & vectors	Genetic diversity and drug sensitivity studies on Eimeria tenella field isolates from Hubei Province of China.	Animal	chicken	feces	PCR	Eimeria	Protist	Hubei	Central
2017	28093538	Yang Y	The American journal of tropical medicine and hygiene	Prevalence and Determinants of Cryptosporidium Infection in an Underdeveloped Rural Region of Southwestern China	Human	rural residents	feces	microscopy	Cryptosporidium	Protist	Sichuan	Southwest
2017	28229042	Li J	International journal for parasitology. Parasites and wildlife	An investigation of parasitic infections and review of molecular characterization of the intestinal protozoa in nonhuman primates in China from 2009 to 2015.	Animal	non-human primates	feces	microscopy	Isospora; Entamoeba; Giardia; Cryptosporidium; Cyclospora; Trichuris; Strongyloides; Ascaris; Physaloptera; Ancylostoma; Enterobius	Protist; Helminths	Hebei, Beijing, Shanxi; Henan, Hubei, Hunan; Guangdong, Guangxi; Sichuan, Yunnan; Shanghai	North, Central, South, Southwest, East
2017	29536712	Jiang LZ	Zhongguo xue xi chong bing fang zhi za zhi = Chinese journal of schistosomiasis	[Epidemic status of human key parasitic diseases in Tongcheng City, Anhui Province]	Human	rural residents	feces	microscopy	Blastocystis; Necator, Trichuris	Protist; Helminths	Anhui	East
2017	29469358	Zhang YL	Zhongguo xue xi chong bing fang zhi za zhi = Chinese journal of schistosomiasis	[Survey and analysis of epidemic status of principal human parasitosis in ecological region of Huaiyang hills of Henan Province in 2015]	Human	local residents	feces	microscopy	Blastocystis, Endolimax, Giardia, Entamoeba, Iodamoeba; Ascaris, Necator, Trichuris, Clonorchis, Enterobius	Protist; Helminths	Henan	Central
2017	28049541	Zhang XX	Parasites & vectors	The presence of Giardia intestinalis in donkeys, Equus asinus, in China.	Animal	donkeys	feces	PCR	Giardia	Protist	Shandong; Liaoning, Jilin	East, Northeast
2017	29173544	Hu SH	Veterinary parasitology	Zoonotic and host-adapted genotypes of Cryptosporidium spp., Giardia duodenalis and Enterocytozoon bieneusi in dairy cattle in Hebei and Tianjin, China	Animal	cattle	feces	PCR	Cryptosporidium, Giardia, Enterocytozoon	Protist	Hebei, Tianjin	North
2017	28168399	Zou Y	Tropical animal health and production	Prevalence and risk factors of Cryptosporidium infection in farmed pigs in Zhejiang, Guangdong, and Yunnan provinces, China	Animal	pigs	feces	PCR	Cryptosporidium	Protist	Zhejiang, Guangdong, Yunnan	East, South, Southwest
2016	30148321	Umar M	Zhongguo ji sheng chong xue yu ji sheng chong bing za zhi = Chinese journal of	[Epidemiological Survey on Human Intestinal Protozoa in Xinjiang Uygur Autonomous Region in 2015].	Human	local residents	feces	microscopy	Entamoeba, Giardia, Blastocystis	Protist	Xinjiang	Northwest
2016	27891182	Zhang SX	Gut pathogens	Case-control study of diarrheal disease etiology in individuals over 5 years in southwest China.	Human	diarrhea and asymptomatic patients	feces	PCR	Blastocystis; Giardia; Cryptosporidium	Protist	Yunnan	Southwest
2016	26827858	Liu SH	Veterinary parasitology	The incidence and species composition of Gasterophilus (Diptera, Gasterophilidae) causing equine myiasis in northern Xinjiang, China.	Animal	horses	feces; tissues	necropsy; microscopy	Gasterophilus	Arthropoda	Xinjiang	Northwest
2016	26481488	Li WC	Parasitology research	Pentatrichomonas hominis: prevalence and molecular characterization in humans, dogs, and monkeys in Northern China.	Both	diarrheal patients; dogs; monkeys	feces	PCR	Pentatrichomonas	Protist	Liaoning, Jilin, Heilongjiang	Northeast
2016	26782809	Wang XT	Parasitology research	Multilocus genotyping of Giardia duodenalis and Enterocytozoon bieneusi in dairy and native beef (Qinchuan) calves in Shaanxi province, northwestern China.	Animal	cattle	feces	PCR	Giardia; Enterocytozoon	Protist	Shaanxi	Northwest
2016	29469385	Lan WM	Zhongguo xue xi chong bing fang zhi za zhi = Chinese journal of schistosomiasis	[Analysis of infective status of Clonorchis sinensis in Jiangxi Province]	Human	rural and urban residents	feces	microscopy	Clonorchis	Helminths	Jiangxi	East
2016	26729604	Zhang XX	The Journal of eukaryotic microbiology	Prevalence, Risk Factors and Multilocus Genotyping of Giardia intestinalis in Dairy Cattle, Northwest China.	Animal	cattle	feces	PCR	Giardia	Protist	Gansu, Ningxia	Northwest
2016	27017915	Peng XQ	Infection, genetics and evolution: journal of molecular epidemiology and	Infection rate of Giardia duodenalis, Cryptosporidium spp. and Enterocytozoon bieneusi in cashmere, dairy and meat goats in China	Animal	goats	feces	PCR	Cryptosporidium, Giardia, Enterocytozoon	Protist	Shaanxi; Henan	Northwest; Central
2016	29376293	Li SM	Zhongguo xue xi chong bing fang zhi za zhi = Chinese journal of schistosomiasis	[Epidemiological situation of human parasitic diseases through three investigations in Jinhu County, Jiangsu Province]	Human	local residents	feces	microscopy	Ascaris, Necator, Trichuris, Clonorchis	Helminths	Jiangsu	East
2016	29469287	Xiao PL	Zhongguo xue xi chong bing fang zhi za zhi = Chinese journal of schistosomiasis	[Investigation on prevalence and risk factors of HIV/AIDS and Schistosoma japonicum, Ascaris lumbricoides and Trichuris trichiura infections in a rural community of southwestern China]	Human	rural residents	feces	microscopy	Schistosoma, Ascaris, Trichuris	Helminths	Southwest China	Southwest
2016	27447226	Yang X	Acta parasitologica	First survey of parasitic helminths of goats along the Han River in Hubei Province, China	Animal	goats	feces	PCR; microscopy	Haemonchus, Trichostrongylus, Taenia	Helminths	Hubei	Central
2016	27386319	Yin GW	SpringerPlus	Survey of coccidial infection of rabbits in Sichuan Province, Southwest China	Animal	rabbits	feces	microscopy	Eimeria	Protist	Sichuan	Southwest
2015	25976412	Li XX	Acta tropica	Prevalence and risk factors of intestinal protozoan and helminth infections among pulmonary tuberculosis patients without HIV infection in a rural county in P. R. China.	Human	rural pulmonary tuberculosis patients	feces; blood	microscopy	Blastocystis; Entamoeba; Trichomonas; Trichuris, Ascaris, Clonorchis	Protist; Helminths	Henan	Central
2015	25845754	Liu G	Experimental parasitology	Prevalence and molecular characterization of Giardia duodenalis isolates from dairy cattle in northeast China.	Animal	cattle	feces	PCR	Giardia	Protist	Liaoning, Jilin, Heilongjiang	Northeast
2015	25704655	Qi M	Veterinary parasitology	Multilocus genotyping of potentially zoonotic Giardia duodenalis in pet chinchillas (Chinchilla lanigera) in China.	Animal	Chinchilla lanigera	feces	PCR	Giardia	Protist	Henan, Beijing, Guizhou	Central, North, Southwest
2015	26618320	Hu Y	Geospatial health	Human infections and co-infections with helminths in a rural population in Guichi, Anhui Province, China	Human	rural residents	feces	microscopy	Schistosoma, Ascaris, Trichuris	Helminths	Anhui	East
2015	25563613	Wang T	Parasitology research	Prevalence of Cryptosporidium infection in captive lesser panda (Ailurus fulgens) in China.	Animal	Ailurus fulgens	feces	PCR	Cryptosporidium	Protist	Sichuan, Chongqing, Yunnan; Henan; Shanxi	Southwest, Central, North
2015	25486916	Zhang X	Zoo biology	Ascaris spp. and Capillaria caudinflata infections in captive-bred crested ibis (Nipponia nippon) in China.	Animal	birds	feces	microscopy	Coccidea, Blastocystis, Entamoeba, Ascaris, Capillaria, Fasciolidae	Protist; Helminths	Shaanxi	Northwest
2015	26276147	Fang F	Veterinary research communications	Zoonotic helminths parasites in the digestive tract of feral dogs and cats in Guangxi, China	Animal	dogs; cats	feces	microscopy	Echinochasmus, Metagonimus, Haplorchis, Pharyngostomum, Ancylostoma, Dipylidium, Taenia, Spirometra, Toxocara, Toxascaris, Clonorchis	Helminths	Guangxi	South
2015	25994330	Qi M	BMC microbiology	Molecular characterization of Cryptosporidium spp. and Giardia duodenalis from yaks in the central western region of China	Animal	yaks	feces	PCR	Giardia; Cryptosporidium	Protist	Qinghai, Gansu, Tibet; Sichuan	Northwest, Southwest
2015	25748718	Lin Q	The Korean journal of parasitology	Cryptosporidium suis infection in post-weaned and adult pigs in Shaanxi province, northwestern China	Animal	pigs	feces	PCR	Cryptosporidium	Protist	Shaanxi	Northwest
