# Supplementary material for: 18S/28S rDNA metabarcoding identifies Cryptosporidium parvum and Blastocystis ST1 as the predominant intestinal protozoa in hospital patients from Changchun, Northeast China
Source: Parasit Vectors. 2025 Sep 24;18:376. doi: 10.1186/s13071-025-07043-z (PMC12462306; doi:10.1186/s13071-025-07043-z)
Supplement: Supplementary file 5 — Additional file 5. Fig. S1. Multiple sequence alignments of Cryptosporidium unique sequences obtained in this study with selected reference sequences from GenBank. [file 13071_2025_7043_MOESM5_ESM.xlsx]

## Sheet: Table_S2
	Table S2. De-identified patient information, from which leftover fecal samples for clinical diagnosis were used in this study. Each subgroup contains samples pooled from 10 patients (equal volume of solid wet materials)
	Group	Specimen	Sample code 1	Date	Age	Inpatient/Outpatient	Department	Counts		Code legend
	1	1a	YMWD+	2023-09-08	3	Outpatient	Pediatric Gastroenterology	1		Y = Younger patients (0–17 years)
				2023-09-08	5	Outpatient	Pediatric Gastroenterology	2		M = Middle aged patients (18–60)
				2023-09-22	0	Outpatient	Pediatric Gastroenterology	3		O = Older patients (>60 years)
				2023-09-22	15	Outpatient	Pediatric Gastroenterology	4		M = Male
				2023-09-22	5	Outpatient	Pediatric Gastroenterology	5		F = Female
				2023-09-22	4	Outpatient	Pediatric Gastroenterology	6		W = Warm season (April to September)
				2023-11-03	0	Outpatient	Pediatric Gastroenterology	7		C = Cold season (November to March)
				2023-11-03	1	Outpatient	Pediatric Gastroenterology	8		(D+) = Patient with diarrhea
				2023-11-03	5	Outpatient	Pediatric Gastroenterology	9		(D–) = Patientwithout diarrhea
				2023-11-03	0	Outpatient	Pediatric Gastroenterology	10
		1b	YMWD+	2023-09-08	0	Outpatient	Pediatric Gastroenterology	11
				2023-09-08	1	Outpatient	Pediatric Gastroenterology	12
				2023-09-08	0	Outpatient	Pediatric Gastroenterology	13
				2023-09-08	5	Outpatient	Pediatric Gastroenterology	14
				2023-09-08	0	Outpatient	Pediatric Gastroenterology	15
				2023-09-08	0	Outpatient	Pediatric Gastroenterology	16
				2023-09-28	2	Outpatient	Pediatric Gastroenterology	17
				2023-09-28	5	Outpatient	Pediatric Gastroenterology	18
				2023-10-20	1	Outpatient	Pediatric Gastroenterology	19
				2023-10-27	2	Outpatient	Pediatric Gastroenterology	20
		1c	YMWD+	2023-09-15	12	Outpatient	Pediatric Gastroenterology	21
				2023-09-15	13	Outpatient	Pediatric Gastroenterology	22
				2023-09-22	13	Outpatient	Pediatric Gastroenterology	23
				2023-09-28	14	Outpatient	Pediatric Gastroenterology	24
				2023-10-13	15	Outpatient	Pediatric Gastroenterology	25
				2023-10-13	12	Outpatient	Pediatric Gastroenterology	26
				2023-10-20	17	Outpatient	Pediatric Gastroenterology	27
				2023-10-20	11	Outpatient	Pediatric Gastroenterology	28
				2023-11-10	10	Outpatient	Pediatric Gastroenterology	29
				2023-11-10	11	Outpatient	Pediatric Gastroenterology	30
	2	2a	YMCD+	2023-12-01	3	Outpatient	Pediatric Gastroenterology	31
				2023-12-01	9	Outpatient	Pediatric Gastroenterology	32
				2023-12-01	12	Outpatient	Pediatric Gastroenterology	33
				2023-12-08	12	Outpatient	Pediatric Gastroenterology	34
				2023-12-08	0	Outpatient	Pediatric Gastroenterology	35
				2023-12-15	4	Outpatient	Pediatric Gastroenterology	36
				2023-12-15	8	Outpatient	Pediatric Gastroenterology	37
				2023-12-22	3	Outpatient	Pediatric Gastroenterology	38
				2023-12-29	17	Outpatient	Pediatric Gastroenterology	39
				2023-12-29	0	Outpatient	Pediatric Gastroenterology	40
		2b	YMCD+	2024-01-05	0	Outpatient	Pediatric Gastroenterology	41
				2024-01-12	14	Outpatient	Pediatric Gastroenterology	42
				2024-01-12	13	Outpatient	Pediatric Gastroenterology	43
				2024-01-12	1	Outpatient	Pediatric Gastroenterology	44
				2024-01-19	8	Outpatient	Pediatric Gastroenterology	45
				2024-01-26	6	Outpatient	Pediatric Gastroenterology	46
				2024-01-26	15	Outpatient	Pediatric Gastroenterology	47
				2024-01-26	0	Outpatient	Pediatric Gastroenterology	48
				2024-03-08	3	Outpatient	Pediatric Gastroenterology	49
				2024-03-08	6	Outpatient	Pediatric Gastroenterology	50
		2c	YMCD+	2024-03-08	0	Outpatient	Pediatric Gastroenterology	51
				2024-03-08	4	Outpatient	Pediatric Gastroenterology	52
				2024-03-08	14	Outpatient	Pediatric Gastroenterology	53
				2024-03-15	0	Outpatient	Pediatric Gastroenterology	54
				2024-03-15	7	Outpatient	Pediatric Gastroenterology	55
				2024-03-15	0	Outpatient	Pediatric Gastroenterology	56
				2024-03-22	0	Outpatient	Pediatric Gastroenterology	57
				2024-03-22	14	Outpatient	Pediatric Gastroenterology	58
				2024-03-22	7	Outpatient	Pediatric Gastroenterology	59
				2024-03-22	14	Inpatient	Gastroenterology	60
	3	3a	YFWD+	2023-09-08	2	Outpatient	Pediatric Gastroenterology	61
				2023-09-08	0	Outpatient	Pediatric Gastroenterology	62
				2023-09-08	4	Outpatient	Pediatric Gastroenterology	63
				2023-09-08	0	Outpatient	Pediatric Gastroenterology	64
				2023-09-08	0	Outpatient	Pediatric Gastroenterology	65
				2023-09-08	0	Outpatient	Pediatric Gastroenterology	66
				2023-09-28	0	Outpatient	Pediatric Gastroenterology	67
				2023-09-28	0	Outpatient	Pediatric Gastroenterology	68
				2023-11-10	2	Outpatient	Pediatric Gastroenterology	69
				2023-11-10	6	Outpatient	Pediatric Gastroenterology	70
		3b	YFWD+	2023-09-15	4	Outpatient	Pediatric Gastroenterology	71
				2023-09-15	0	Outpatient	Pediatric Gastroenterology	72
				2023-10-20	9	Outpatient	Pediatric Gastroenterology	73
				2023-11-03	16	Outpatient	Pediatric Gastroenterology	74
				2023-11-10	13	Outpatient	Pediatric Gastroenterology	75
				2023-11-10	5	Outpatient	Pediatric Gastroenterology	76
				2023-11-10	16	Inpatient	Gastroenterology	77
				2023-11-24	16	Outpatient	Pediatric Gastroenterology	78
				2023-11-24	7	Outpatient	Pediatric Gastroenterology	79
				2023-11-24	12	Outpatient	Pediatric Gastroenterology	80
		3c	YFWD+	2023-09-28	4	Outpatient	Pediatric Gastroenterology	81
				2023-10-06	16	Outpatient	Pediatric Gastroenterology	82
				2023-10-06	0	Outpatient	Pediatric Gastroenterology	83
				2023-10-13	1	Outpatient	Pediatric Gastroenterology	84
				2023-10-20	6	Outpatient	Pediatric Gastroenterology	85
				2023-10-27	0	Outpatient	Pediatric Gastroenterology	86
				2024-04-05	7	Outpatient	Pediatric Gastroenterology	87
				2024-04-05	3	Outpatient	Pediatric Gastroenterology	88
				2024-04-12	6	Outpatient	Pediatric Gastroenterology	89
				2024-04-12	11	Outpatient	Pediatric Gastroenterology	90
	4	4a	YFCD+	2023-12-01	13	Outpatient	Pediatric Gastroenterology	91
				2023-12-22	0	Outpatient	Pediatric Gastroenterology	92
				2023-12-22	0	Outpatient	Pediatric Gastroenterology	93
				2023-12-29	16	Outpatient	Pediatric Gastroenterology	94
				2023-12-29	0	Outpatient	Pediatric Gastroenterology	95
				2023-12-29	11	Outpatient	Pediatric Gastroenterology	96
				2024-03-08	0	Outpatient	Pediatric Gastroenterology	97
				2024-03-08	3	Outpatient	Pediatric Gastroenterology	98
				2024-03-08	7	Outpatient	Pediatric Gastroenterology	99
				2024-03-29	10	Outpatient	Pediatric Gastroenterology	100
		4b	YFCD+	2024-01-05	2	Outpatient	Pediatric Gastroenterology	101
				2024-01-05	0	Outpatient	Pediatric Gastroenterology	102
				2024-01-05	15	Outpatient	Pediatric Gastroenterology	103
				2024-01-12	15	Outpatient	Pediatric Gastroenterology	104
				2024-01-12	7	Outpatient	Pediatric Gastroenterology	105
				2024-01-12	2	Outpatient	Pediatric Gastroenterology	106
				2024-01-19	9	Outpatient	Pediatric Gastroenterology	107
				2024-01-26	0	Outpatient	Pediatric Gastroenterology	108
				2024-03-29	6	Outpatient	Pediatric Gastroenterology	109
				2024-03-29	15	Outpatient	Pediatric Gastroenterology	110
		4c	YFCD+	2024-03-15	16	Outpatient	Pediatric Gastroenterology	111
				2024-03-15	11	Outpatient	Pediatric Gastroenterology	112
				2024-03-15	2	Outpatient	Pediatric Gastroenterology	113
				2024-03-15	5	Outpatient	Pediatric Gastroenterology	114
				2024-03-15	0	Outpatient	Pediatric Gastroenterology	115
				2024-03-29	15	Outpatient	Pediatric Gastroenterology	116
				2024-03-29	10	Outpatient	Pediatric Gastroenterology	117
				2024-03-29	9	Outpatient	Pediatric Gastroenterology	118
				2024-03-29	0	Outpatient	Pediatric Gastroenterology	119
				2024-03-29	3	Outpatient	Pediatric Gastroenterology	120
	5	5a	MMWD-	2023-11-03	54	Inpatient	Hepatobiliary and Pancreatic Medicine	121
				2023-11-03	51	Inpatient	Hepatobiliary and Pancreatic Medicine	122
				2023-11-03	60	Inpatient	Hepatobiliary and Pancreatic Medicine	123
				2023-11-03	45	Inpatient	Hepatobiliary and Pancreatic Medicine	124
				2023-11-03	53	Inpatient	Hepatobiliary and Pancreatic Medicine	125
				2023-11-03	35	Inpatient	Hepatobiliary and Pancreatic Medicine	126
				2023-11-03	56	Inpatient	Hepatobiliary and Pancreatic Medicine	127
				2023-11-03	55	Inpatient	Hepatobiliary and Pancreatic Medicine	128
				2023-11-03	59	Inpatient	Interventional Therapy Department	129
				2023-11-03	48	Inpatient	Hepatobiliary and Pancreatic Medicine	130
		5b	MMWD-	2023-09-22	37	Inpatient	Hepatobiliary and Pancreatic Medicine	131
				2023-09-22	58	Inpatient	Cadre Ward	132
				2023-09-22	57	Inpatient	Gastroenterology	133
				2023-09-22	58	Inpatient	Interventional Therapy Department	134
				2023-09-22	53	Inpatient	Interventional Therapy Department	135
				2023-09-22	59	Inpatient	Gastroenterology	136
				2023-09-22	58	Inpatient	Interventional Therapy Department	137
				2023-09-22	57	Inpatient	Cadre Ward	138
				2023-09-22	56	Inpatient	Interventional Therapy Department	139
				2023-09-22	55	Inpatient	General Practice Department	140
		5c	MMWD-	2023-10-13	59	Inpatient	Interventional Therapy Department	141
				2023-10-13	59	Inpatient	Interventional Therapy Department	142
				2023-10-13	59	Inpatient	Interventional Therapy Department	143
				2023-10-13	53	Inpatient	Interventional Therapy Department	144
				2023-10-13	42	Inpatient	Gastroenterology	145
				2023-10-13	56	Inpatient	Hepatobiliary and Pancreatic Medicine	146
				2023-10-13	45	Inpatient	Hepatobiliary and Pancreatic Medicine	147
				2023-10-13	52	Inpatient	Hepatobiliary and Pancreatic Medicine	148
				2023-10-13	39	Inpatient	Hepatobiliary and Pancreatic Medicine	149
				2023-10-13	44	Inpatient	ICU	150
	6	1	MMCD-	2024-03-22	48	Inpatient	Hepatobiliary and Pancreatic Medicine	151
				2024-03-22	47	Inpatient	Hepatobiliary and Pancreatic Medicine	152
				2024-03-22	58	Inpatient	Interventional Therapy Department	153
				2024-03-22	57	Inpatient	Hepatobiliary and Pancreatic Medicine	154
				2024-03-22	60	Inpatient	Gastroenterology	155
				2024-03-22	51	Inpatient	Hepatobiliary and Pancreatic Medicine	156
				2024-03-22	60	Inpatient	Hepatobiliary and Pancreatic Medicine	157
				2024-03-22	60	Inpatient	Hepatobiliary and Pancreatic Medicine	158
				2024-03-22	45	Inpatient	Hepatobiliary and Pancreatic Medicine	159
				2024-03-22	45	Inpatient	Gastroenterology	160
		2	MMCD-	2024-01-12	52	Inpatient	Hematology Department	161
				2024-01-12	46	Inpatient	Hematology Department	162
				2024-03-22	48	Inpatient	Hepatobiliary and Pancreatic Medicine	163
				2024-03-22	42	Inpatient	Gastroenterology	164
				2024-04-05	50	Inpatient	Hepatobiliary and Pancreatic Medicine	165
				2024-04-05	57	Inpatient	Interventional Therapy Department	166
				2024-04-05	58	Inpatient	Hepatobiliary and Pancreatic Medicine	167
				2024-04-05	53	Inpatient	Hepatobiliary and Pancreatic Medicine	168
				2024-04-05	51	Inpatient	Gastroenterology	169
				2024-04-05	53	Inpatient	Hepatobiliary and Pancreatic Medicine	170
		3	MMCD-	2024-01-12	51	Inpatient	Interventional Therapy Department	171
				2024-01-12	49	Inpatient	Urology Department	172
				2024-01-12	46	Inpatient	Stroke Center	173
				2024-01-12	58	Inpatient	Gastroenterology	174
				2024-01-12	54	Inpatient	Stroke Center	175
				2024-01-12	54	Inpatient	Geriatrics Department	176
				2024-01-12	51	Inpatient	Oncology Department	177
				2024-03-15	50	Inpatient	Gastroenterology	178
				2024-03-15	51	Inpatient	Hepatobiliary and Pancreatic Medicine	179
				2024-03-15	45	Inpatient	Hepatobiliary and Pancreatic Medicine	180
	7	1	MFWD-	2023-09-22	51	Inpatient	Hepatobiliary and Pancreatic Medicine	181
				2023-09-22	45	Inpatient	Cadre Ward	182
				2023-09-22	45	Inpatient	Hepatobiliary and Pancreatic Medicine	183
				2023-09-22	61	Inpatient	Hepatobiliary and Pancreatic Medicine	184
				2023-09-22	59	Inpatient	Interventional Therapy Department	185
				2023-09-22	53	Inpatient	Interventional Therapy Department	186
				2023-11-03	50	Inpatient	Hepatobiliary and Pancreatic Medicine	187
				2023-11-03	55	Inpatient	Oncology Department	188
				2023-11-03	32	Inpatient	Hepatobiliary and Pancreatic Medicine	189
				2023-11-03	23	Inpatient	Gastroenterology	190
		2	MFWD-	2023-09-28	45	Inpatient	Hepatobiliary and Pancreatic Medicine	191
				2023-09-28	48	Inpatient	Oncology Department	192
				2023-11-10	40	Inpatient	Hepatobiliary and Pancreatic Medicine	193
				2023-11-10	48	Inpatient	Hepatobiliary and Pancreatic Medicine	194
				2023-11-10	46	Inpatient	Gastroenterology	195
				2023-11-10	60	Inpatient	Cell Therapy Department	196
				2023-11-10	48	Inpatient	Hepatobiliary and Pancreatic Medicine	197
				2023-11-24	53	Inpatient	Oncology Department	198
				2023-11-24	51	Inpatient	Interventional Therapy Department	199
				2023-11-24	59	Inpatient	Gastroenterology	200
		3	MFWD-	2023-10-13	59	Inpatient	Interventional Therapy Department	201
				2023-10-13	58	Inpatient	Hepatobiliary and Pancreatic Medicine	202
				2023-10-13	59	Inpatient	Hepatobiliary and Pancreatic Medicine	203
				2023-10-13	50	Inpatient	Hepatobiliary and Pancreatic Medicine	204
				2023-10-13	55	Inpatient	ICU	205
				2023-10-13	35	Outpatient	Urology Department	206
				2023-10-20	55	Inpatient	Stroke Center	207
				2023-10-27	52	Inpatient	Hepatobiliary and Pancreatic Medicine	208
				2023-10-27	43	Inpatient	Hepatobiliary and Pancreatic Medicine	209
				2023-10-27	54	Inpatient	Hepatobiliary and Pancreatic Medicine	210
	8	1	MFCD-	2024-01-12	25	Inpatient	Gastroenterology	211
				2024-03-22	56	Inpatient	Hepatobiliary and Pancreatic Medicine	212
				2024-03-22	22	Inpatient	Gastroenterology	213
				2024-03-22	59	Inpatient	Hepatobiliary and Pancreatic Medicine	214
				2024-03-22	58	Inpatient	Hepatobiliary and Pancreatic Medicine	215
				2024-03-22	48	Inpatient	Hepatobiliary and Pancreatic Medicine	216
				2024-04-05	46	Inpatient	Gastroenterology	217
				2024-04-05	56	Inpatient	Gastroenterology	218
				2024-04-05	59	Inpatient	Hepatobiliary and Pancreatic Medicine	219
				2024-04-05	44	Inpatient	Hepatobiliary and Pancreatic Medicine	220
		2	MFCD-	2023-12-29	31	Inpatient	Hepatobiliary and Pancreatic Medicine	221
				2024-01-12	56	Inpatient	Urology Department	222
				2024-01-12	25	Inpatient	Hematology Department	223
				2024-01-19	45	Inpatient	Oncology Department	224
				2024-01-19	45	Inpatient	Radiotherapy Department	225
				2024-01-19	55	Inpatient	Gastroenterology	226
				2024-01-19	47	Inpatient	Gastroenterology	227
				2024-01-19	44	Inpatient	Gastroenterology	228
				2024-03-15	55	Inpatient	Oncology Department	229
				2024-03-15	34	Inpatient	Urology Department	230
		3	MFCD-	2023-12-29	54	Inpatient	Hepatobiliary and Pancreatic Medicine	231
				2023-12-29	40	Inpatient	Hepatobiliary and Pancreatic Medicine	232
				2023-12-29	47	Inpatient	Hepatobiliary and Pancreatic Medicine	233
				2023-12-29	59	Inpatient	Hepatobiliary and Pancreatic Medicine	234
				2024-01-05	37	Inpatient	Hematology Department	235
				2024-01-05	36	Inpatient	Hepatobiliary and Pancreatic Medicine	236
				2024-01-05	52	Inpatient	Hematology Department	237
				2024-01-05	58	Inpatient	Hepatobiliary and Pancreatic Medicine	238
				2024-01-26	55	Inpatient	Gastroenterology	239
				2024-01-26	54	Inpatient	Hepatobiliary and Pancreatic Medicine	240
	9	1	OMWD-	2023-09-22	68	Inpatient	Hepatobiliary and Pancreatic Medicine	241
				2023-09-22	62	Inpatient	Interventional Therapy Department	242
				2023-09-22	65	Inpatient	Oncology Department	243
				2023-09-22	65	Inpatient	Cadre Ward	244
				2023-11-03	71	Inpatient	Cadre Ward	245
				2023-11-03	61	Inpatient	Interventional Therapy Department	246
				2023-11-03	63	Inpatient	Hepatobiliary and Pancreatic Medicine	247
				2023-11-03	68	Inpatient	Hepatobiliary and Pancreatic Medicine	248
				2023-11-03	67	Outpatient	Gastroenterology	249
				2023-11-03	71	Inpatient	Interventional Therapy Department	250
		2	OMWD-	2023-11-24	73	Inpatient	Interventional Therapy Department	251
				2023-11-24	65	Inpatient	Gastroenterology	252
				2023-11-24	63	Inpatient	Hepatobiliary and Pancreatic Medicine	253
				2023-11-24	66	Inpatient	Interventional Therapy Department	254
				2023-11-24	65	Inpatient	Hepatobiliary and Pancreatic Medicine	255
				2023-11-24	91	Inpatient	Cadre Ward	256
				2023-11-24	80	Inpatient	Interventional Therapy Department	257
				2023-11-24	72	Inpatient	Interventional Therapy Department	258
				2023-11-24	74	Inpatient	Radiotherapy Department	259
				2023-11-24	61	Inpatient	Oncology Department	260
		3	OMWD-	2023-10-13	73	Inpatient	Cadre Ward	261
				2023-10-13	64	Inpatient	Cadre Ward	262
				2023-10-13	69	Inpatient	Interventional Therapy Department	263
				2023-10-13	70	Inpatient	Interventional Therapy Department	264
				2023-10-13	68	Inpatient	Interventional Therapy Department	265
				2023-10-13	67	Inpatient	Gastroenterology	266
				2023-10-13	66	Inpatient	Hepatobiliary and Pancreatic Medicine	267
				2023-10-13	86	Inpatient	Hepatobiliary and Pancreatic Medicine	268
				2023-10-13	63	Inpatient	Hepatobiliary and Pancreatic Medicine	269
				2023-10-13	63	Inpatient	Stroke Center	270
	10	1	OMCD-	2024-03-22	69	Inpatient	Hepatobiliary and Pancreatic Medicine	271
				2024-03-22	63	Inpatient	Oncology Department	272
				2024-03-22	64	Inpatient	Hepatobiliary and Pancreatic Medicine	273
				2024-03-22	76	Inpatient	Hepatobiliary and Pancreatic Medicine	274
				2024-03-22	63	Outpatient	Emergency Department	275
				2024-03-22	73	Inpatient	Gastroenterology	276
				2024-03-22	64	Inpatient	Interventional Therapy Department	277
				2024-04-05	61	Inpatient	Interventional Therapy Department	278
				2024-04-05	66	Inpatient	Hepatobiliary and Pancreatic Medicine	279
				2024-04-05	77	Inpatient	Hepatobiliary and Pancreatic Medicine	280
		2	OMCD-	2024-01-12	62	Inpatient	Interventional Therapy Department	281
				2024-01-12	70	Inpatient	Interventional Therapy Department	282
				2024-01-12	61	Inpatient	Interventional Therapy Department	283
				2024-01-12	78	Inpatient	Cadre Ward	284
				2024-04-05	63	Inpatient	Hepatobiliary and Pancreatic Medicine	285
				2024-04-05	88	Inpatient	Hepatobiliary and Pancreatic Medicine	286
				2024-04-05	67	Inpatient	Gastroenterology	287
				2024-04-05	63	Inpatient	Oncology Department	288
				2024-04-05	61	Inpatient	Gastroenterology	289
				2024-04-05	69	Inpatient	Hepatobiliary and Pancreatic Medicine	290
		3	OMCD-	2024-01-12	66	Inpatient	Oncology Department	291
				2024-01-19	67	Inpatient	Oncology Department	292
				2024-03-15	72	Inpatient	Hepatobiliary and Pancreatic Medicine	293
				2024-03-15	70	Inpatient	Oncology Department	294
				2024-03-15	62	Inpatient	Gastroenterology	295
				2024-03-15	78	Inpatient	Interventional Therapy Department	296
				2024-03-15	65	Inpatient	Hepatobiliary and Pancreatic Medicine	297
				2024-03-15	75	Inpatient	Cadre Ward	298
				2024-03-15	69	Inpatient	Gastroenterology	299
				2024-03-15	66	Inpatient	Hepatobiliary and Pancreatic Medicine	300
	11	1	OFWD-	2023-09-22	73	Inpatient	Hepatobiliary and Pancreatic Medicine	301
				2023-11-03	73	Inpatient	General Practice Department	302
				2023-11-03	70	Inpatient	ICU	303
				2023-11-03	80	Inpatient	Interventional Therapy Department	304
				2023-11-03	73	Inpatient	Interventional Therapy Department	305
				2023-11-03	70	Inpatient	Hepatobiliary and Pancreatic Medicine	306
				2023-11-10	65	Inpatient	Hepatobiliary and Pancreatic Medicine	307
				2023-11-10	64	Inpatient	Gastroenterology	308
				2023-11-10	70	Inpatient	Hepatobiliary and Pancreatic Medicine	309
				2023-11-24	62	Inpatient	Hepatobiliary and Pancreatic Medicine	310
		2	OFWD-	2023-09-15	75	Inpatient	Interventional Therapy Department	311
				2023-09-15	70	Inpatient	Hepatobiliary and Pancreatic Medicine	312
				2023-09-28	63	Inpatient	Interventional Therapy Department	313
				2023-09-28	63	Inpatient	Hepatobiliary and Pancreatic Medicine	314
				2023-10-20	70	Inpatient	Hepatobiliary and Pancreatic Medicine	315
				2023-10-20	66	Inpatient	Hepatobiliary and Pancreatic Medicine	316
				2023-11-10	80	Inpatient	Hepatobiliary and Pancreatic Medicine	317
				2023-11-10	61	Inpatient	Interventional Therapy Department	318
				2023-11-10	64	Inpatient	Hepatobiliary and Pancreatic Medicine	319
				2023-11-10	80	Inpatient	Hepatobiliary and Pancreatic Medicine	320
		3	OFWD-	2023-10-06	77	Inpatient	Oncology Department	321
				2023-10-06	63	Outpatient	Emergency Department	322
				2023-10-13	61	Inpatient	Hepatobiliary and Pancreatic Medicine	323
				2023-10-13	23	Inpatient	Oncology Department	324
				2023-10-20	71	Inpatient	Hepatobiliary and Pancreatic Medicine	325
				2023-10-27	69	Inpatient	Gastroenterology	326
				2023-10-27	81	Inpatient	Cadre Ward	327
				2023-11-10	76	Inpatient	Oncology Department	328
				2023-11-10	73	Inpatient	Hepatobiliary and Pancreatic Medicine	329
				2023-11-10	70	Inpatient	General Practice Department	330
	12	1	OFCD-	2024-03-15	63	Outpatient	Emergency Department	331
				2024-03-15	61	Inpatient	Hepatobiliary and Pancreatic Medicine	332
				2024-03-15	63	Inpatient	Gastroenterology	333
				2024-03-22	74	Inpatient	Cadre Ward	334
				2024-03-22	65	Inpatient	Hepatobiliary and Pancreatic Medicine	335
				2024-03-22	61	Outpatient	Gastroenterology	336
				2024-03-22	65	Inpatient	Hepatobiliary and Pancreatic Medicine	337
				2024-04-05	68	Inpatient	Hepatobiliary and Pancreatic Medicine	338
				2024-04-05	67	Inpatient	Hepatobiliary and Pancreatic Medicine	339
				2024-04-05	76	Inpatient	Hepatobiliary and Pancreatic Medicine	340
		2	OFCD-	2023-12-29	80	Inpatient	Hepatobiliary and Pancreatic Medicine	341
				2023-12-29	76	Inpatient	Hepatobiliary and Pancreatic Medicine	342
				2023-12-29	65	Inpatient	Hepatobiliary and Pancreatic Medicine	343
				2023-12-29	74	Inpatient	Interventional Therapy Department	344
				2024-01-19	69	Inpatient	Gastroenterology	345
				2024-01-19	82	Inpatient	Gastroenterology	346
				2024-01-19	61	Inpatient	Hepatobiliary and Pancreatic Medicine	347
				2024-01-19	70	Inpatient	Cadre Ward	348
				2024-01-19	61	Inpatient	Hepatobiliary and Pancreatic Medicine	349
				2024-03-15	68	Inpatient	Hepatobiliary and Pancreatic Medicine	350
		3	OFCD-	2023-12-22	63	Inpatient	Hepatobiliary and Pancreatic Medicine	351
				2023-12-22	71	Inpatient	Hepatobiliary and Pancreatic Medicine	352
				2023-12-29	77	Inpatient	Hepatobiliary and Pancreatic Medicine	353
				2024-01-05	63	Inpatient	Interventional Therapy Department	354
				2024-01-05	72	Inpatient	Hematology Department	355
				2024-01-05	77	Inpatient	Hepatobiliary and Pancreatic Medicine	356
				2024-01-26	75	Inpatient	Hepatobiliary and Pancreatic Medicine	357
				2024-01-26	67	Inpatient	Interventional Therapy Department	358
				2024-01-26	61	Inpatient	Gastroenterology	359
				2024-01-26	66	Inpatient	Hepatobiliary and Pancreatic Medicine	360
	1Code abbreviations: Y, young age (0–18 years); M, middle aged (19–60); O, old aged (>60 years); M, male; F, female; W, warm season (April to September); C, cold season (November to March); D+, with diarrhea; D–, without diarrhea.
