# Supplementary material for: 18S/28S rDNA metabarcoding identifies Cryptosporidium parvum and Blastocystis ST1 as the predominant intestinal protozoa in hospital patients from Changchun, Northeast China
Source: Parasit Vectors. 2025 Sep 24;18:376. doi: 10.1186/s13071-025-07043-z (PMC12462306; doi:10.1186/s13071-025-07043-z)
Supplement: Supplementary file 6 — Additional file 6. Fig. S2. Multiple sequence alignments of Blastocystis unique sequences obtained in this study with selected reference sequences from the GenBank. [file 13071_2025_7043_MOESM6_ESM.xlsx]

## Sheet: Table_S3
Group	Code	Specimen (subgroup)	Age	Gender	Season	Diarrhea	Detected parasites	Cryptosporidium (read counts); validation results by PCR and IFA						Entamoeba (read counts)			Blastocystis (read counts)			Liver fluke			Fungi			Total reads			Grand total
								616*F/1132R	1391F/EukBr	DM568F/RM2R	qPCR	gp60 nested PCR	IFA	616*F/1132R	1391F/EukBr	DM568F/RM2R	616*F/1132R	1391F/EukBr	DM568F/RM2R	616*F/1132R	1391F/EukBr	DM568F/RM2R	616*F/1132R	1391F/EukBr	DM568F/RM2R	616*F/1132R	1391F/EukBr	DM568F/RM2R
1	YMWD+	1a	Y	M	W	D+	C. parvum			C. parvum (650)	+	+	+										Ascomycota (75691)	Ascomycota (56787)	Ascomycota (130731)	75691	56787	131381	263859
		1b	Y	M	W	D+	C. parvum	C. parvum (11)															Ascomycota (75250); Basidiomycota (4798)	Ascomycota (36803)	Ascomycota (124124); Basidiomycota (4017)	80059	36803	128141	245003
		1c	Y	M	W	D+																	Ascomycota (18465)	Ascomycota (4475)	Ascomycota (32604)	18465	4475	32604	55544
2	YMCD+	2a	Y	M	C	D+																	Ascomycota (12828)	Ascomycota (2212); Basidiomycota (22)	Ascomycota (18368); Basidiomycota (532)	12828	2234	18900	33962
		2b	Y	M	C	D+																	Ascomycota (95132)	Ascomycota (81214); Basidiomycota (12)	Ascomycota (133401); Basidiomycota (33)	95132	81226	133434	309792
		2c	Y	M	C	D+																	Ascomycota (84515)	Ascomycota (57130)	Ascomycota (97281)	84515	57130	97281	238926
3	YFWD+	3a	Y	F	W	D+																	Ascomycota (68623)	Ascomycota (12184); Basidiomycota (1662)	Ascomycota (122909); Basidiomycota (2734)	68623	13846	125643	208112
		3b	Y	F	W	D+																	Ascomycota (78522)	Ascomycota (67084)	Ascomycota (129383); Basidiomycota (64)	78522	67084	129447	275053
		3c	Y	F	W	D+																	Ascomycota (89566); Basidiomycota (821)	Ascomycota (79907); Basidiomycota (1163)	Ascomycota (135200); Basidiomycota (706)	90387	81070	135906	307363
4	YFCD+	4a	Y	F	C	D+																	Ascomycota (42797); Basidiomycota (65)	Ascomycota (1346); Basidiomycota (10)	Ascomycota (90351); Basidiomycota (161)	42862	1356	90512	134730
		4b	Y	F	C	D+	Blastocystis										Blastocystis ST1 (12)	Blastocystis ST1 (10)	Blastocystis ST1 (16)				Ascomycota (75334)	Ascomycota (14447); Basidiomycota (2249)	Ascomycota (120801); Basidiomycota (132)	75346	16706	120949	213001
		4c	Y	F	C	D+																	Ascomycota (40900); Basidiomycota (181)	Ascomycota (46137); Basidiomycota (752)	Ascomycota (120633)	41081	46889	120633	208603
5	MMWD-	5a	M	M	W	D-																	Ascomycota (38327); Basidiomycota (1659)	Ascomycota (30080); Basidiomycota (4763)	Ascomycota (103213); Basidiomycota (5039)	39986	34843	108252	183081
		5b	M	M	W	D-	Blastocystis										Blastocystis ST1 (196)	Blastocystis ST1 (183)					Ascomycota (18554); Basidiomycota (491)	Ascomycota (981); Basidiomycota (12)	Ascomycota (70517); Basidiomycota (5401)	19241	1176	75918	96335
		5c	M	M	W	D-																	Ascomycota (272)	Ascomycota (1428)	Ascomycota (7669); Basidiomycota (13)	272	1428	7682	9382
6	MMCD-	6a	M	M	C	D-																	Ascomycota (20827); Basidiomycota (12648)	Ascomycota (11791); Basidiomycota (4541)	Ascomycota (78667); Basidiomycota (20697)	33475	16332	99364	149171
		6b	M	M	C	D-																	Ascomycota (48193); Basidiomycota (15254)	Ascomycota (20151); Basidiomycota (2230)	Ascomycota (105527); Basidiomycota (15785)	63447	22381	121312	207140
		6c	M	M	C	D-	C. parvum; Liver fluke			C. parvum (13)											Opisthorchiidae (120)		Ascomycota (3946); Basidiomycota (28)	Ascomycota (1211); Basidiomycota (129)	Ascomycota (17239); Basidiomycota (276)	3974	1460	17528	22962
7	MFWD-	7a	M	F	W	D-	C. parvum	C. parvum (22)	Cryptosporidium spp. (4739)	C. parvum (2907)	+	+	+										Ascomycota (54440); Basidiomycota (1460)	Ascomycota (35052)	Ascomycota (118388); Basidiomycota (1228)	55922	39791	122523	218236
		7b	M	F	W	D-	Blastocystis										Blastocystis ST6 (1192)	Blastocystis ST6 (493)	Blastocystis ST6 (1322)				Ascomycota (34118); Basidiomycota (1292)	Ascomycota (14531)	Ascomycota (81860); Basidiomycota (1255)	36602	15024	84437	136063
		7c	M	F	W	D-																	Ascomycota (36324); Basidiomycota (5156)	Ascomycota (11012); Basidiomycota (713)	Ascomycota (117308); Basidiomycota (4751)	41480	11725	122059	175264
8	MFCD-	8a	M	F	C	D-																	Ascomycota (29396)	Ascomycota (5941); Basidiomycota (1613)	Ascomycota (49775)	29396	7554	49775	86725
		8b	M	F	C	D-	C. parvum; Blastocystis		Cryptosporidium spp. (370)	C. parvum (1913)	+	+	+				Blastocystis ST1 (7193)	Blastocystis ST1 (2037)	Blastocystis ST1 (13945)				Ascomycota (48431); Basidiomycota (1579)	Ascomycota (10167)	Ascomycota (105105)	57203	12574	120963	190740
		8c	M	F	C	D-																	Ascomycota (19950)	Ascomycota (3588); Basidiomycota (880)	Ascomycota (46481); Basidiomycota (3414)	19950	4468	49895	74313
9	OMWD-	9a	O	M	W	D-	C. parvum; Blastocystis; E. hartmanni; Liver fluke			C. parvum (33)				E. hartmanni (17208)	E. hartmanni (1135)	Entamoeba spp. (16715)	Blastocystis ST3 (13044)	Blastocystis ST3 (1683)	Blastocystis ST3 (11807)		Opisthorchiidae (610)		Ascomycota (9612); Basidiomycota (27)	Ascomycota (1307)	Ascomycota (20564); Basidiomycota (3817)	39891	4735	52936	97562
		9b	O	M	W	D-																	Ascomycota (47203); Basidiomycota (37240)	Ascomycota (18785); Basidiomycota (3048)	Ascomycota (89007); Basidiomycota (38627)	84443	21833	127634	233910
		9c	O	M	W	D-	Liver fluke														Opisthorchiidae (909)		Ascomycota (26542); Basidiomycota (5685)	Ascomycota (5214); Basidiomycota (4802)	Ascomycota (67881); Basidiomycota (26197)	32227	10925	94078	137230
10	OMCD-	10a	O	M	C	D-																	Ascomycota (22677)	Ascomycota (305); Basidiomycota (196)	Ascomycota (81480); Basidiomycota (11516)	22677	501	92996	116174
		10b	O	M	C	D-																	Ascomycota (32876); Basidiomycota (16)	Ascomycota (3171); Basidiomycota (611)	Ascomycota (108975); Basidiomycota (7104)	32892	3782	116079	152753
		10c	O	M	C	D-	Liver fluke													Opisthorchiidae (24)	Opisthorchiidae (71)		Ascomycota (40486)	Ascomycota (1453)	Ascomycota (67360); Basidiomycota (4560)	40510	1524	71920	113954
11	OFWD-	11a	O	F	W	D-	C. parvum			C. parvum (39)	+	+											Ascomycota (105343)	Ascomycota (66908)	Ascomycota (125523); Basidiomycota (951)	105343	66908	126513	298764
		11b	O	F	W	D-																	Ascomycota (83240)	Ascomycota (33223)	Ascomycota (125489)	83240	33223	125489	241952
		11c	O	F	W	D-																	Ascomycota (97937)	Ascomycota (89); Basidiomycota (11712)	Ascomycota (105581)	97937	11801	105581	215319
12	OFCD-	12a	O	F	C	D-																	Ascomycota (65359)	Ascomycota (10920); Basidiomycota (320)	Ascomycota (102113)	65359	11240	102113	178712
		12b	O	F	C	D-																	Ascomycota (22061)	Ascomycota (1181); Basidiomycota (567)	Ascomycota (66147); Basidiomycota (1397)	22061	1748	67544	91353
		12c	O	F	C	D-																	Ascomycota (72341)	Ascomycota (1780)	Ascomycota (93015); Basidiomycota (531)	72341	1780	93546	167667
Total reads								33	5109	5555				17208	1135	16715	21637	4406	27090	24	1710	0	1824478	792002	3371608	1863380	804362	3420968	6088710
Percent (%) of total reads for corresponding primer pair								1.77098e-05	0.00635162	0.00162381				0.00923483	0.00141106	0.00488604	0.0116117	0.00547763	0.00791881	1.28798e-05	0.00212591	0	0.979123	0.984634	0.985571
Note: Y: Young; A: Middle-aged; O: Older aged; M: Male; F: Female; W: Warm; C: Cold; D+: Diarrhea; D-: Non-Diarrhea; "+": pathogen-positive
